# Supplementary material for: Neuron-specific repression of alternative splicing by the conserved CELF protein UNC-75 in Caenorhabditis elegans
Source: Genetics. 2025 Mar 10;229(4):iyaf025. doi: 10.1093/genetics/iyaf025 (PMC12005262; doi:10.1093/genetics/iyaf025)
Supplement: iyaf025_Supplementary_Data [file iyaf025_supplementary_data.zip]

Archive with 9 entries (9 files):
- Figure_S1_GENETICS-2024-307490.pdf
- Figure_S2_GENETICS-2024-307490.pdf
- Figure_S3_GENETICS-2024-307490.pdf
- Figure_S4_GENETICS-2024-307490.pdf
- Figure_S5_GENETICS-2024-307490.pdf
- Table_S1_GENETICS-2024-307490.xlsx
- Table_S2_GENETICS-2024-307490.xlsx
- Table_S3_GENETICS-2024-307490.xlsx
- Table_S4_GENETICS-2024-307490.xlsx
