# Supplementary material for: Neuron-specific repression of alternative splicing by the conserved CELF protein UNC-75 in Caenorhabditis elegans
Source: Genetics. 2025 Mar 10;229(4):iyaf025. doi: 10.1093/genetics/iyaf025 (PMC12005262; doi:10.1093/genetics/iyaf025)
Supplement: iyaf025_Supplementary_Data [file iyaf025_supplementary_data.zip › Table_S1_GENETICS-2024-307490.xlsx]

## Sheet: Sheet3
Table S1: Summary of all significantly differentially spliced junctions (|deltaPSI| >= 0.2) between L4 neurons and muscle cells. Junction start and stop coordinates, PSI, and deltaPSI values are listed. Data is sorted by decreasing mean |deltaPSI|.
Gene	chromosome	strand	Junction1_start	Junction1_stop	Junction2_start	Junction2_stop	Muscle_Junction1_counts	Muscle_Junction2_counts	Neuron_Junction1_counts	Neuron_Junction2_counts	MuscleReplicate1_PSI	NeuronalReplicate1_PSI	Replicate1_Magnitude_DeltaPSI	Replicate1_FishersPvalue	MuscleReplicate2_PSI	NeuronReplicate2_PSI	Replicate2_Magnitude_DeltaPSI	Replicate2_FishersPvalue	Mean_DeltaPSI (replicates 1 and 2)
C04F5.8	chrV	-	5111952	5112539	5111952	5113007	0	82	987	0	0	1	1	1.38984e-71	0	1	1	1.79019e-52	1
C04F5.8	chrV	-	5111952	5113007	5112628	5113007	82	0	0	1082	1	0	1	2.24283e-71	1	0	1	2.03942e-56	1
unc-54	chrI	-	14856239	14863387	14862826	14863387	0	618	16921	71	0	0.996091	0.996091	0	0	0.994649	0.994649	0	0.99537
Y105E8A.1	chrI	-	14342114	14342184	14341942	14342184	3	146	1157	59	0	0.944444	0.944444	3.81795e-67	0.0365854	0.958199	0.921614	2.17844e-77	0.933029
kvs-5	chrIV	+	749972	750199	750061	750199	1	172	284	30	0	0.906383	0.906383	2.74722e-57	0.0113636	0.898734	0.887371	9.67036e-37	0.896877
kvs-5	chrIV	+	749972	750199	749972	750036	1	165	284	30	0	0.918103	0.918103	5.43952e-53	0.0107527	0.865854	0.855101	7.03431e-36	0.886602
C01C4.3	chrX	+	3712655	3712805	3712390	3712805	146	12	48	1361	0.941667	0.0357834	0.905883	5.20999e-114	0.868421	0.0293333	0.839088	5.0808e-34	0.872486
hlb-1	chrX	-	13867297	13868031	13867297	13867905	5	519	412	61	0.0220994	0.9	0.877901	1.7726e-71	0.00291545	0.85623	0.853315	9.36507e-135	0.865608
Y105E8A.1	chrI	-	14341942	14342184	14341942	14342043	146	17	59	1466	0.82716	0.0409429	0.786218	4.40549e-61	0.963415	0.0361613	0.927253	4.66977e-82	0.856735
unc-11	chrI	-	3800280	3801834	3800971	3801834	75	4	101	902	1	0.127273	0.872727	1.88712e-36	0.882353	0.0684327	0.81392	1.28404e-26	0.843324
camt-1	chrII	-	4491780	4492086	4491780	4492204	26	1213	2709	403	0.0235656	0.884717	0.861152	0	0.0114068	0.832547	0.82114	1.83307e-143	0.841146
camt-1	chrII	-	4492121	4492204	4491780	4492204	19	1213	2553	403	0.0154959	0.877407	0.861911	0	0.0151515	0.828295	0.813144	2.15661e-139	0.837527
lev-11	chrI	-	14621552	14622827	14622512	14622827	2879	613	0	5015	0.803156	0	0.803156	0	0.871771	0	0.871771	0	0.837464
lev-11	chrI	-	14622744	14622827	14621552	14622827	704	2879	2673	0	0.21029	1	0.78971	0	0.166667	1	0.833333	0	0.811522
zoo-1	chrI	+	14541808	14543339	14542381	14543339	29	437	1085	175	0.101562	0.870605	0.769042	2.52187e-113	0.0142857	0.848816	0.83453	2.70203e-112	0.801786
unc-53	chrII	-	11060065	11060262	11060218	11060262	72	1	129	507	1	0.152381	0.847619	8.13321e-22	0.97619	0.2277	0.748491	4.73156e-23	0.798055
gei-4	chrIII	-	347438	347840	347438	348044	106	3	143	713	0.969697	0.193548	0.776149	9.26377e-19	0.973684	0.158059	0.815625	7.34218e-49	0.795887
gei-4	chrIII	-	347910	348044	347438	348044	111	3	142	713	0.972973	0.229075	0.743898	5.36272e-19	0.974026	0.143312	0.830714	1.13615e-51	0.787306
dpy-23	chrX	+	4390090	4391038	4390850	4391038	108	6	148	794	0.925	0.154812	0.770188	5.78675e-22	0.959459	0.157895	0.801565	2.39603e-46	0.785877
dpy-23	chrX	+	4390090	4391038	4390090	4390831	108	6	148	760	0.925	0.166667	0.758333	6.7479e-21	0.959459	0.161808	0.797652	1.22687e-45	0.777993
D2024.5	chrIV	-	7227618	7227695	7227508	7227695	13	327	3879	574	0.0338983	0.87666	0.842762	1.51598e-217	0.0666667	0.772152	0.705485	8.83261e-20	0.774124
kin-1	chrI	+	14940385	14940900	14919671	14940900	6	312	680	189	0.0165289	0.79717	0.780641	3.84498e-50	0.0203046	0.777778	0.757473	8.12261e-91	0.769057
zoo-1	chrI	+	14541808	14543339	14541808	14542263	29	272	1085	123	0.242991	0.917037	0.674046	1.37204e-49	0.0154639	0.874296	0.858833	3.01333e-112	0.766439
nfm-1	chrIII	+	6163194	6163398	6163194	6164292	319	64	24	268	0.814241	0.0632911	0.75095	2.34081e-78	0.933333	0.163636	0.769697	4.49326e-18	0.760324
Y60A3A.21	chrV	+	20012188	20013282	20012188	20014883	1108	70	657	2913	0.927824	0.18163	0.746194	0	0.995495	0.228261	0.767235	1.25673e-69	0.756714
trim-9	chrV	-	1226108	1226841	1226108	1226957	3	771	858	276	0.00217391	0.766764	0.76459	1.9846e-179	0.00636943	0.741071	0.734702	2.66042e-111	0.749646
arx-3	chrIII	-	12052715	12053585	12053507	12053585	880	2251	6341	166	0.314713	0.978775	0.664062	0	0.135823	0.960897	0.825074	0	0.744568
erp-1	chrX	-	3801608	3801747	3801608	3801864	75	230	5125	99	0.260664	0.980909	0.720246	2.59407e-165	0.212766	0.981221	0.768455	1.18579e-90	0.74435
dyn-1	chrX	+	15572596	15572876	15572341	15572876	45	264	4784	432	0.126984	0.937768	0.810784	4.23613e-152	0.175	0.851644	0.676644	1.83829e-53	0.743714
arx-3	chrIII	-	12052715	12053585	12052715	12053485	880	2222	6341	158	0.310438	0.978379	0.667941	0	0.152381	0.967097	0.814716	1.73021e-302	0.741328
erp-1	chrX	-	3801787	3801864	3801608	3801864	76	230	4930	99	0.253589	0.979493	0.725904	7.94943e-162	0.237113	0.981253	0.744139	7.53358e-89	0.735022
dyn-1	chrX	+	15572341	15572513	15572341	15572876	52	264	4145	432	0.170854	0.921835	0.750981	8.95354e-129	0.153846	0.869442	0.715596	1.47562e-60	0.733289
nfm-1	chrIII	+	6163620	6164292	6163194	6164292	487	64	41	268	0.873684	0.101215	0.77247	6.62799e-98	0.947368	0.258065	0.689304	4.16738e-18	0.730887
lin-40	chrV	+	3711009	3712352	3710119	3712352	355	142	145	3321	0.665782	0.0465011	0.619281	2.14169e-165	0.866667	0.0335731	0.833094	4.67829e-103	0.726187
tag-241	chrX	+	11832821	11833236	11832821	11832881	116	2	37	104	0.964286	0.328571	0.635714	1.14002e-14	1	0.197183	0.802817	2.23594e-24	0.719266
tag-241	chrX	+	11832821	11833236	11832999	11833236	116	0	37	93	1	0.389831	0.610169	6.13688e-14	1	0.197183	0.802817	2.23594e-24	0.706493
camt-1	chrII	-	4492826	4500097	4492826	4493307	109	333	1459	82	0.254753	0.963443	0.708691	2.63703e-123	0.234637	0.926407	0.69177	1.41717e-77	0.70023
C07A12.7	chrX	-	4518686	4519351	4518686	4519520	143	25	454	2360	0.843284	0.177128	0.666155	9.84854e-55	0.882353	0.150212	0.732141	2.11403e-20	0.699148
trim-9	chrV	-	1226884	1226957	1226108	1226957	5	771	636	276	0.00649351	0.705341	0.698847	4.53872e-141	0.00636943	0.685637	0.679267	4.29798e-92	0.689057
C07A12.7	chrX	-	4519454	4519520	4518686	4519520	108	25	413	2360	0.764045	0.151596	0.612449	6.59763e-34	0.909091	0.147112	0.761978	5.12154e-28	0.687214
F08G5.3	chrIV	-	12413802	12413853	12413240	12413853	84	196	5919	210	0.320574	0.968683	0.648108	9.15262e-138	0.239437	0.956638	0.717201	2.22748e-51	0.682655
kin-20	chrX	-	15269727	15271226	15271124	15271226	136	6	237	570	0.95122	0.294595	0.656625	4.1007e-30	0.966667	0.292906	0.67376	2.3318e-25	0.665193
ssu-2	chrIV	+	14361330	14363557	14362289	14363557	37	104	512	67	0.0833333	0.910596	0.827263	2.04645e-32	0.354839	0.855596	0.500757	2.05153e-19	0.66401
lev-11	chrI	-	14623710	14623827	14623409	14623827	6508	19	397	781	0.996287	0.289026	0.707261	0	1	0.39548	0.60452	7.55058e-224	0.65589
pqn-52	chrI	-	5569200	5569544	5569200	5569704	1575	402	386	2620	0.793498	0.122807	0.670691	0	0.813291	0.174312	0.638979	2.4242e-63	0.654835
F13G3.10	chrI	-	7313900	7313956	7313900	7314208	7548	3351	551	8336	0.671966	0.0540541	0.617912	0	0.767591	0.0801329	0.687458	0	0.652685
pqn-52	chrI	-	5569200	5569704	5569569	5569704	402	1725	2620	441	0.191834	0.863336	0.671501	0	0.174041	0.79646	0.622419	6.26717e-63	0.64696
ntl-3	chrIII	-	11838121	11839749	11838121	11841847	12	117	805	303	0.123457	0.712621	0.589165	1.98805e-24	0.0416667	0.738617	0.696951	8.3033e-23	0.643058
uig-1	chrV	-	13275686	13275876	13275397	13275876	11	208	193	72	0.155556	0.80315	0.647594	1.28487e-14	0.0229885	0.65942	0.636432	7.893e-38	0.642013
flap-1	chrIII	-	6927717	6928559	6927826	6928559	115	24	22	256	0.487805	0.0310559	0.456749	3.99248e-12	0.969388	0.145299	0.824089	8.09483e-39	0.640419
F32A7.5	chrI	+	14847926	14848070	14847663	14848070	625	13	322	580	0.973684	0.322404	0.65128	2.80888e-33	0.980916	0.365786	0.61513	5.82514e-132	0.633205
gyg-1	chrX	+	3539343	3540502	3539953	3540502	15801	34	925	2031	0.997551	0.263673	0.733878	0	0.998544	0.46959	0.528955	0	0.631417
W05B5.1	chrI	+	13036915	13042975	13035647	13042975	871	362	185	1511	0.674973	0.0941512	0.580822	1.08058e-134	0.8	0.119598	0.680402	6.83718e-113	0.630612
scrm-1	chrI	-	11688989	11689344	11689114	11689344	113	41	531	3597	0.715447	0.125543	0.589905	5.0064e-48	0.806452	0.136805	0.669647	3.86921e-16	0.629776
T23E7.2	chrX	+	17679320	17679921	17677245	17679921	56	1018	317	88	0.022082	0.784861	0.762779	4.52573e-148	0.284553	0.779221	0.494668	8.17891e-17	0.628723
F36F2.1	chrI	+	9019316	9019490	9018759	9019490	612	28	46	99	0.968523	0.27381	0.694713	1.03047e-45	0.933921	0.377049	0.556872	1.29329e-19	0.625793
F08G5.3	chrIV	-	12413240	12413744	12413240	12413853	115	196	7511	210	0.395745	0.976214	0.580469	4.46361e-143	0.289474	0.96	0.670526	1.66911e-50	0.625498
klc-2	chrV	-	5576695	5577887	5577262	5577887	119	546	9786	2231	0.219239	0.835893	0.616653	6.00694e-170	0.0963303	0.729951	0.633621	5.74334e-79	0.625137
Y55B1AR.2	chrIII	-	592144	593926	593596	593926	113	62	61	653	0.569231	0.0361446	0.533086	3.00368e-40	0.866667	0.153846	0.712821	1.77374e-21	0.622953
unc-11	chrI	-	3800280	3801834	3800280	3800808	75	35	101	1675	0.75	0.0664767	0.683523	9.5149e-36	0.6	0.0428769	0.557123	5.05278e-24	0.620323
kin-1	chrI	+	14919671	14940900	14933974	14940900	312	114	189	1518	0.687861	0.0934783	0.594383	2.51968e-49	0.762846	0.117081	0.645765	3.49378e-94	0.620074
tax-6	chrIV	-	10494929	10495181	10494628	10495181	237	423	4638	57	0.444828	0.990925	0.546097	5.28394e-159	0.291892	0.98306	0.691168	3.12233e-211	0.618633
nuo-3	chrIV	-	14797074	14797384	14797074	14797133	20296	5341	1998	9706	0.777257	0.150935	0.626321	0	0.809199	0.201306	0.607893	0	0.617107
kin-1	chrI	+	14919671	14940900	14934936	14940900	312	1	189	270	1	0.309353	0.690647	4.62004e-37	0.994845	0.45625	0.538595	1.06026e-45	0.614621
pxl-1	chrIII	-	5889875	5891323	5891269	5891323	6953	60	445	685	0.990959	0.418936	0.572022	0	0.993918	0.339833	0.654085	6.27176e-173	0.613054
F42H10.3	chrIII	+	8486742	8487699	8487521	8487699	5	1329	447	282	0.0012837	0.652941	0.651657	5.05407e-145	0.00720721	0.578406	0.571199	3.96269e-103	0.611428
unc-82	chrIV	+	7440917	7442033	7440827	7442033	0	547	204	130	0	0.700599	0.700599	3.3514e-67	0	0.520958	0.520958	2.50716e-45	0.610778
nuo-3	chrIV	-	14797183	14797384	14797074	14797384	5720	20296	9809	1998	0.231159	0.842646	0.611487	0	0.206242	0.814555	0.608313	0	0.6099
C34F11.3	chrII	+	5207355	5207666	5206985	5207666	75	51	4	274	0.675676	0	0.675676	7.37908e-18	0.561798	0.0213904	0.540407	1.23834e-25	0.608042
unc-82	chrIV	+	7440827	7440879	7440827	7442033	0	547	198	130	0	0.683544	0.683544	2.45034e-63	0	0.529412	0.529412	1.41096e-46	0.606478
mel-11	chrII	+	9365780	9365972	9365780	9367468	183	39	238	893	0.849057	0.250382	0.598675	1.017e-44	0.761905	0.155462	0.606443	2.11993e-22	0.602559
nsy-7	chrIV	-	8085234	8085752	8085279	8085752	55	18	165	931	0.727273	0.151408	0.575864	2.01722e-12	0.775	0.149621	0.625379	1.14335e-16	0.600622
glb-11	chrIII	-	3990827	3992085	3990836	3992085	270	77	285	1332	0.797235	0.169374	0.627861	1.96576e-68	0.746154	0.184106	0.562048	5.16518e-36	0.594955
K03E5.2	chrI	+	3421242	3423879	3421242	3422283	9987	185	599	977	0.9829	0.384325	0.598575	0	0.961759	0.371373	0.590386	1.4767e-103	0.59448
lst-6	chrII	-	7016380	7016673	7016380	7017456	56	23	41	234	0.604167	0.135922	0.468244	9.98512e-09	0.870968	0.156977	0.713991	1.0646e-14	0.591118
ntl-3	chrIII	-	11839876	11841847	11838121	11841847	5	117	525	303	0.0533333	0.586592	0.533259	2.00714e-19	0.0212766	0.670213	0.648936	1.25503e-19	0.591098
F46H5.7	chrX	-	7239843	7240086	7239586	7240086	1280	610	145	1619	0.674663	0.0710784	0.603584	9.59073e-241	0.683453	0.107407	0.576046	2.62734e-91	0.589815
erp-1	chrX	-	3801235	3801364	3800692	3801364	392	122	1827	9459	0.781473	0.190243	0.59123	5.47993e-141	0.677419	0.104729	0.572691	7.38735e-38	0.58196
uig-1	chrV	-	13275397	13275568	13275397	13275876	32	208	279	72	0.387097	0.858757	0.47166	4.29262e-12	0.0449438	0.729885	0.684941	7.13257e-45	0.578301
unc-44	chrIV	+	5986356	5986518	5985171	5986518	24195	668	1540	2970	0.970066	0.256953	0.713112	0	0.979687	0.540119	0.439568	0	0.57634
T23E7.2	chrX	+	17677990	17678929	17677245	17678929	58	440	266	85	0.0740741	0.701657	0.627583	3.77557e-55	0.301075	0.817647	0.516572	1.71667e-16	0.572078
F32A7.5	chrI	+	14847926	14848070	14847926	14848568	625	23	322	460	0.888	0.263393	0.624607	3.20666e-31	0.982792	0.471326	0.511465	4.63799e-93	0.568036
mel-11	chrII	+	9366174	9367468	9365780	9367468	220	39	359	893	0.866667	0.33288	0.533786	4.34468e-40	0.810127	0.22093	0.589196	3.23326e-24	0.561491
rps-2	chrIV	-	7926257	7926313	7926275	7926313	1379	1389	1169	768	0.984127	0.507386	0.476741	1.582e-128	0.355005	0.997368	0.642364	4.91509e-147	0.559552
C49H3.6	chrIV	+	7905929	7906782	7905929	7906034	26	232	433	261	0.119403	0.608333	0.48893	2.48403e-34	0.0350877	0.658879	0.623791	5.30452e-19	0.556361
unc-82	chrIV	+	7437860	7438187	7438055	7438187	214	59	37	114	0.817308	0.151515	0.665793	3.38309e-18	0.763314	0.317647	0.445667	8.11411e-12	0.55573
pxl-1	chrIII	-	5894131	5895549	5894131	5895245	2127	27	122	162	0.983621	0.353741	0.629879	5.6342e-86	0.991952	0.510949	0.481003	7.9317e-60	0.555441
F42H10.3	chrIII	+	8486742	8487406	8486742	8487699	2001	5	364	447	0.999051	0.385042	0.61401	9.06826e-161	0.995798	0.5	0.495798	1.14983e-125	0.554904
F42A9.6	chrIV	+	8610450	8611375	8609922	8611375	5	518	1483	799	0.00255754	0.684237	0.68168	1.40128e-164	0.030303	0.445122	0.414819	1.08701e-21	0.548249
unc-32	chrIII	+	8909356	8910333	8910222	8910333	127	209	9878	858	0.166667	0.924444	0.757778	1.48128e-109	0.548387	0.880302	0.331915	1.3916e-23	0.544846
Y55B1AR.2	chrIII	-	594124	596645	594124	595248	0	124	188	160	0	0.522013	0.522013	5.82133e-21	0	0.555556	0.555556	4.88619e-12	0.538784
Y56A3A.7	chrIII	-	11934181	11941164	11939182	11941164	794	1166	1362	158	0.423719	0.924511	0.500792	3.11926e-176	0.26009	0.82774	0.567651	2.48472e-47	0.534221
Y67D8A.2	chrIV	+	3241617	3243454	3240450	3243454	119	36	127	428	0.676923	0.229607	0.447316	1.22413e-11	0.833333	0.227679	0.605655	2.36485e-23	0.526485
ppk-1	chrI	+	5362119	5363015	5360798	5363015	21	184	1446	925	0.122449	0.594362	0.471913	2.64482e-29	0.0517241	0.627971	0.576247	1.54301e-19	0.52408
pxl-1	chrIII	-	5895475	5895549	5894131	5895549	18	2127	134	122	0.0138289	0.566667	0.552838	9.74949e-64	0.00202429	0.485294	0.48327	1.89998e-65	0.518054
C49H3.6	chrIV	+	7905929	7906782	7906197	7906782	26	303	433	343	0.0819113	0.522361	0.44045	1.62605e-41	0.0555556	0.64977	0.594214	4.66975e-12	0.517332
unc-43	chrIV	-	10338559	10338856	10338777	10338856	132	139	2233	21	0.514563	0.993499	0.478936	5.04765e-49	0.470238	0.98873	0.518492	1.85115e-79	0.498714
F32A7.5	chrI	+	14847663	14847748	14847663	14848070	463	13	533	580	0.961039	0.458515	0.502524	2.73061e-17	0.974937	0.484163	0.490774	2.34451e-80	0.496649
deb-1	chrIV	-	7085858	7086182	7085858	7086066	48	8942	938	914	0.00530817	0.531635	0.526327	0	0.00543478	0.458268	0.452833	6.52086e-198	0.48958
istr-1	chrV	+	12703644	12703720	12700101	12703720	68	1703	6582	5909	0.0344585	0.520935	0.486476	0	0.0544413	0.542593	0.488152	3.72479e-80	0.487314
K03E5.2	chrI	+	3423356	3423879	3421242	3423879	174	9987	695	599	0.0167945	0.574713	0.557918	0	0.023301	0.430267	0.406966	1.36266e-53	0.482442
T04F8.6	chrX	+	11670441	11670737	11670441	11670486	82	0	317	289	1	0.465035	0.534965	1.09061e-12	1	0.575	0.425	6.47187e-10	0.479983
unc-43	chrIV	-	10338298	10338485	10338298	10338703	181	176	2561	23	0.557047	0.99262	0.435573	4.73626e-58	0.471154	0.99	0.518846	8.69526e-97	0.47721
F40F8.1	chrII	+	11127877	11128380	11127972	11128380	90	4	224	261	0.921569	0.408669	0.5129	1.00307e-12	1	0.567901	0.432099	1.09637e-09	0.472499
spds-1	chrII	+	12810603	12810660	12809832	12810660	340	224	189	792	0.562061	0.236677	0.325384	4.58287e-27	0.729927	0.110787	0.61914	4.46553e-40	0.472262
F49E2.5	chrX	+	9557051	9557217	9556835	9557217	87	69	32	507	0.59434	0.0429799	0.55136	4.58318e-34	0.48	0.0894737	0.390526	3.22816e-09	0.470943
kin-1	chrI	+	14919671	14940900	14938693	14940900	312	0	189	153	1	0.483146	0.516854	1.39356e-21	1	0.577075	0.422925	1.85934e-32	0.469889
T23E7.2	chrX	+	17677990	17678929	17678773	17678929	58	1463	266	256	0.0304569	0.520492	0.490035	6.34102e-74	0.0522388	0.5	0.447761	1.18107e-49	0.468898
Y43F8B.1	chrV	-	19535156	19535882	19535156	19535767	8428	594	546	755	0.942607	0.367061	0.575546	0	0.907279	0.551075	0.356203	2.14931e-56	0.465875
gpdh-2	chrIII	-	9855584	9856090	9855584	9855936	357	546	1257	201	0.480769	0.883882	0.403113	2.44013e-44	0.322382	0.8479	0.525518	4.42622e-86	0.464316
lev-11	chrI	-	14624662	14624785	14624662	14624955	484	544	31	1482	0.40981	0.00222222	0.407588	5.50604e-113	0.568182	0.0473083	0.520873	1.3037e-80	0.464231
tag-163	chrI	-	5590629	5591550	5587929	5591550	655	500	57	592	0.758065	0.0875912	0.670473	6.02865e-110	0.345794	0.0882353	0.257559	2.4404e-15	0.464016
deb-1	chrIV	-	7086100	7086182	7085858	7086182	9759	48	1039	938	0.995152	0.512066	0.483086	0	0.99496	0.552995	0.441965	2.8395e-202	0.462525
yif-1	chrV	-	10050474	10051439	10050720	10051439	224	83	391	1052	0.72	0.268409	0.451591	1.9609e-37	0.756098	0.288889	0.467209	1.74848e-12	0.4594
tnt-3	chrX	-	7940277	7940323	7940177	7940323	1121	74	331	379	0.937126	0.417607	0.519519	2.94464e-101	0.943005	0.546816	0.396189	5.62622e-23	0.457854
gpdh-2	chrIII	-	9855584	9856090	9855964	9856090	357	525	1257	196	0.490196	0.87931	0.389114	3.37137e-41	0.331224	0.85567	0.524446	3.58029e-85	0.45678
akt-1	chrV	+	10251534	10251676	10251033	10251676	80	159	1139	308	0.338583	0.756066	0.417484	1.36327e-19	0.330357	0.823795	0.493438	4.03952e-25	0.455461
lec-3	chrII	+	9999032	9999201	9998582	9999201	217	675	1466	667	0.240866	0.72069	0.479824	5.28779e-96	0.254902	0.647482	0.39258	7.95538e-20	0.436202
kin-2	chrX	-	5973205	5974183	5973205	5973579	69	72	343	32	0.470588	0.927007	0.456419	4.96581e-11	0.5	0.907563	0.407563	1.01615e-14	0.431991
K09G1.1	chrV	+	9584463	9586183	9583694	9586183	15	262	73	81	0.0533333	0.4375	0.384167	3.14787e-13	0.0551181	0.534483	0.479365	5.40144e-13	0.431766
ubq-1	chrIII	+	5942964	5943469	5943192	5943469	1891	850	2085	5285	0.739712	0.0016359	0.738077	0	0.551105	0.672274	0.121169	1.27086e-09	0.429623
Y105E8A.24	chrI	-	14569941	14570052	14567498	14570052	196	74	219	462	0.654971	0.297753	0.357218	8.40048e-15	0.848485	0.347692	0.500793	4.6396e-19	0.429005
frm-1	chrI	-	14878994	14880014	14878994	14881051	105	448	2227	1319	0.182825	0.559343	0.376518	1.59606e-40	0.203125	0.683486	0.480361	1.08199e-38	0.42844
tnt-3	chrX	-	7940625	7940883	7940825	7940883	138	1063	405	359	0.132812	0.574419	0.441606	3.3397e-61	0.0622951	0.473054	0.410759	4.20835e-34	0.426182
shw-1	chrII	-	8309461	8309725	8307446	8309725	51	59	1015	142	0.462687	0.869797	0.407111	5.97415e-14	0.465116	0.909091	0.443975	2.4946e-10	0.425543
mlp-1	chrIII	-	5971781	5972508	5971781	5972561	25406	2273	1461	1627	0.914577	0.427688	0.486889	0	0.926639	0.56998	0.35666	2.63757e-169	0.421774
tnt-3	chrX	-	7941691	7944519	7941691	7941930	33	801	229	263	0.0390947	0.374332	0.335237	3.05857e-27	0.0402299	0.521311	0.481082	2.5775e-48	0.408159
mbk-2	chrIV	+	13034529	13034823	13033931	13034823	265	256	508	3392	0.440828	0.143545	0.297283	1.41854e-32	0.63388	0.115132	0.518748	1.86336e-53	0.408016
F19C7.8	chrIV	-	4613264	4617229	4613264	4613393	144	4	823	618	1	0.613139	0.386861	1.30095e-10	0.959596	0.533069	0.426527	2.14309e-19	0.406694
K03E5.2	chrI	+	3421242	3423879	3422434	3423879	9987	42	599	465	0.997056	0.53836	0.458697	0	0.972921	0.623377	0.349544	3.99744e-41	0.40412
unc-82	chrIV	+	7443112	7443197	7443112	7443519	694	527	101	482	0.555094	0.147139	0.407955	2.8133e-44	0.617761	0.217593	0.400168	7.72785e-19	0.404061
kin-1	chrI	+	14937147	14940900	14933974	14940900	90	114	26	1518	0.307692	0.0141844	0.293508	4.07428e-16	0.52381	0.0178412	0.505968	5.02347e-56	0.399738
akt-1	chrV	+	10250677	10250840	10250677	10251326	99	56	216	669	0.689189	0.251656	0.437534	6.59841e-13	0.592593	0.236111	0.356481	1.09536e-09	0.397008
Y43F8B.1	chrV	-	19535156	19537434	19535156	19535767	730	594	135	755	0.529271	0.141606	0.387665	7.85113e-59	0.589322	0.185366	0.403957	1.93693e-23	0.395811
pyk-1	chrI	+	9174340	9174994	9171593	9174994	60	774	956	886	0.201258	0.509317	0.308059	4.06991e-12	0.0414815	0.522443	0.480961	4.04645e-121	0.39451
mec-8	chrI	-	9442280	9443036	9441519	9443036	185	18	954	887	0.90604	0.490786	0.415255	2.7269e-24	0.925926	0.553086	0.37284	6.57444e-09	0.394047
Y105E8A.24	chrI	-	14567498	14569916	14567498	14570052	174	74	234	462	0.624204	0.295775	0.328429	3.85238e-12	0.835165	0.378299	0.456866	3.52451e-15	0.392647
unc-82	chrIV	+	7443112	7443519	7443228	7443519	527	701	482	119	0.44958	0.819372	0.369792	7.24405e-37	0.358696	0.771689	0.412994	1.48397e-20	0.391393
cas-1	chrX	-	16809599	16809698	16809599	16813535	605	514	105	412	0.716792	0.179856	0.536936	7.65873e-29	0.443056	0.21164	0.231415	1.20501e-14	0.384176
R10H1.1	chrII	+	7495960	7496035	7495736	7496035	55	2148	196	295	0.0265193	0.404624	0.378105	2.61809e-81	0.0178117	0.386207	0.368395	1.52349e-28	0.37325
Y41E3.7	chrIV	+	15022493	15024128	15022493	15023401	458	21	4149	2838	0.952096	0.592471	0.359624	2.21198e-49	0.965517	0.595941	0.369576	2.44808e-24	0.3646
T23E7.2	chrX	+	17679320	17679921	17678773	17679921	56	7221	317	519	0.0039818	0.445701	0.44172	2.47833e-212	0.0174738	0.304569	0.287095	1.97132e-69	0.364407
atx-2	chrIII	+	10466583	10467037	10466188	10467037	200	7	397	272	0.953488	0.670782	0.282706	2.93461e-11	0.987179	0.549296	0.437884	4.77488e-17	0.360295
bkip-1	chrII	+	14101500	14102647	14102438	14102647	20	1270	2282	3536	0.0112705	0.404909	0.393639	1.85727e-172	0.0286624	0.347994	0.319331	3.99177e-38	0.356485
cdc-26	chrI	-	10639874	10639918	10639752	10639918	15	385	434	782	0.0377358	0.301724	0.263988	7.99757e-23	0.037037	0.467822	0.430785	1.37338e-23	0.347387
T23E7.2	chrX	+	17679320	17679921	17679670	17679921	56	3012	317	535	0.00856444	0.360146	0.351582	2.77284e-133	0.0568182	0.393443	0.336624	7.5804e-36	0.344103
lmd-3	chrV	-	8417901	8418370	8417901	8427533	9	168	866	1346	0.0465116	0.372237	0.325725	6.55393e-12	0.0549451	0.411656	0.356711	1.05546e-13	0.341218
mbk-2	chrIV	+	13033931	13034452	13033931	13034823	187	256	458	3392	0.322581	0.133106	0.189475	6.0393e-14	0.591463	0.102835	0.488629	1.13094e-45	0.339052
alx-1	chrIII	+	9960787	9961547	9960787	9961383	59	406	437	537	0.140584	0.460674	0.320091	7.28353e-28	0.0681818	0.416031	0.347849	9.37132e-11	0.33397
F28D9.4	chrI	-	11168772	11175027	11174749	11175027	313	79	449	774	0.609272	0.287486	0.321786	7.3447e-14	0.917012	0.577381	0.339631	7.24863e-21	0.330709
alx-1	chrIII	+	9961447	9961547	9960787	9961547	457	59	596	437	0.875878	0.570681	0.305198	1.59442e-29	0.932584	0.594796	0.337789	2.21755e-10	0.321493
par-1	chrV	-	14115583	14117502	14116681	14117502	121	177	175	1825	0.401163	0.0756694	0.325493	2.08791e-24	0.412698	0.0964067	0.316292	7.4726e-18	0.320893
spk-1	chrIII	+	9460695	9461065	9460224	9461065	97	298	723	566	0.184615	0.465857	0.281242	4.0402e-13	0.305	0.660317	0.355317	1.34563e-18	0.31828
pxl-1	chrIII	-	5889875	5891323	5890678	5891323	6953	83	445	197	0.98944	0.734091	0.255349	1.88049e-95	0.981974	0.60396	0.378014	1.51697e-53	0.316681
tax-6	chrIV	-	10496543	10497967	10495267	10497967	20	656	1308	2493	0.0313725	0.329959	0.298586	2.48485e-30	0.0285036	0.363022	0.334519	1.19453e-53	0.316552
unc-43	chrIV	-	10326645	10329096	10327716	10329096	189	1080	3492	4026	0.15899	0.469992	0.311003	2.35509e-56	0.137584	0.458708	0.321124	2.36643e-55	0.316063
flap-1	chrIII	-	6924880	6925355	6924880	6925007	475	3	725	332	1	0.70597	0.29403	9.82269e-31	0.987448	0.651163	0.336285	5.82807e-29	0.315157
sli-1	chrX	-	720924	722335	722279	722335	214	162	333	902	0.561404	0.274227	0.287177	1.93322e-18	0.593407	0.25283	0.340576	8.51724e-09	0.313877
frm-1	chrI	-	14880847	14881051	14878994	14881051	93	448	1232	1319	0.180556	0.432981	0.252426	1.88442e-19	0.154696	0.529545	0.374849	6.29284e-23	0.313638
coq-2	chrIII	+	6938546	6938908	6937475	6938908	294	23	302	174	0.906667	0.63354	0.273126	5.62349e-14	0.978261	0.636364	0.341897	2.32594e-11	0.307512
lev-11	chrI	-	14624421	14624955	14624662	14624955	353	544	3772	1482	0.358003	0.643509	0.285506	6.905e-36	0.458861	0.786472	0.327611	1.21752e-32	0.306558
F42H10.3	chrIII	+	8486742	8487747	8487521	8487747	0	945	39	88	0	0.318841	0.318841	4.76417e-23	0	0.293103	0.293103	5.12652e-17	0.305972
sao-1	chrV	+	13964599	13964937	13964822	13964937	385	200	443	801	0.709375	0.349618	0.359757	2.41304e-26	0.596226	0.363328	0.232899	2.90455e-10	0.296328
flap-1	chrIII	-	6924880	6925355	6925044	6925355	475	1	725	302	1	0.713424	0.286576	1.32776e-29	0.995781	0.692308	0.303473	9.31195e-27	0.295025
Y41E3.7	chrIV	+	15023441	15024128	15022493	15024128	39	458	2208	4149	0.0991501	0.348419	0.249268	1.6768e-25	0.0277778	0.345624	0.317846	4.77234e-20	0.283557
CD4.1	chrV	+	5607368	5607735	5607676	5607735	194	0	730	257	1	0.747318	0.252682	1.60114e-09	1	0.695946	0.304054	7.30882e-14	0.278368
W05B5.1	chrI	+	13043108	13043813	13043556	13043813	2039	17	2883	1149	0.991551	0.696768	0.294783	2.51844e-155	0.992481	0.732117	0.260364	7.79296e-44	0.277574
ctn-1	chrI	+	2614490	2614796	2614490	2615076	1	731	991	2639	0.00176991	0.269086	0.267316	2.52561e-66	0	0.280616	0.280616	1.1841e-22	0.273966
spds-1	chrII	+	12809422	12810660	12809832	12810660	577	224	714	792	0.717949	0.513	0.204949	4.50286e-17	0.731884	0.397233	0.334651	3.29187e-12	0.2698
alp-1	chrIV	+	8857446	8860545	8860199	8860545	10950	234	760	293	0.972632	0.617769	0.354864	9.86309e-129	0.989481	0.810193	0.179288	2.73946e-68	0.267076
mec-8	chrI	-	9441519	9441940	9441519	9443036	403	18	2137	887	0.96	0.744526	0.215474	1.63037e-24	0.943662	0.626419	0.317243	1.90129e-09	0.266359
B0001.4	chrIV	-	12135572	12136202	12135572	12136077	1161	6	2094	835	0.995726	0.692875	0.302852	4.27518e-111	0.991342	0.765101	0.226241	5.55668e-21	0.264547
ehbp-1	chrV	+	9553997	9554852	9554739	9554852	123	287	1177	949	0.300725	0.526937	0.226213	6.32459e-12	0.298507	0.600519	0.302011	1.23168e-10	0.264112
ehbp-1	chrV	+	9553997	9554852	9553997	9554618	123	265	1177	903	0.322957	0.537246	0.214289	2.63992e-10	0.305344	0.616511	0.311168	5.97057e-11	0.262728
ctn-1	chrI	+	2614820	2615076	2614490	2615076	1	731	931	2639	0.00176991	0.254785	0.253015	5.33112e-62	0	0.272354	0.272354	8.56281e-22	0.262685
2024-06-01	chrII	+	9123337	9130947	9130890	9130947	716	30	3324	1597	0.960912	0.649633	0.311279	8.13858e-71	0.954545	0.752013	0.202533	3.02777e-09	0.256906
clp-1	chrIII	+	7985176	7985342	7985176	7985664	3848	171	10700	4439	0.957143	0.710383	0.246759	2.85213e-243	0.958848	0.695722	0.263125	2.9956e-64	0.254942
clp-1	chrIII	+	7985352	7985664	7985176	7985664	3900	171	10816	4439	0.957898	0.713791	0.244107	1.19884e-244	0.958449	0.694076	0.264372	6.44491e-64	0.25424
etr-1	chrII	+	167079	167903	167387	167903	57	624	213	422	0.0949555	0.332203	0.237248	1.67549e-13	0.0726744	0.338235	0.265561	1.30798e-18	0.251404
lec-3	chrII	+	9991430	9994275	9993967	9994275	729	56	1033	510	0.94085	0.680628	0.260222	3.23914e-30	0.901639	0.662887	0.238753	3.10431e-15	0.249487
W05B5.1	chrI	+	13043108	13043534	13043108	13043813	21	2039	1012	2883	0.00964436	0.273408	0.263764	2.87841e-132	0.0124688	0.247285	0.234816	5.06058e-37	0.24929
par-1	chrV	-	14115583	14117502	14115583	14116446	121	267	175	2278	0.298701	0.0543024	0.244399	5.59272e-24	0.33121	0.0875796	0.243631	5.10951e-15	0.244015
klp-4	chrX	-	3172191	3173069	3172587	3173069	416	38	3270	1502	0.914826	0.694436	0.22039	7.81675e-20	0.919708	0.664133	0.255575	1.6373e-11	0.237983
istr-1	chrV	+	12699269	12699406	12699269	12699848	155	698	1215	1753	0.1712	0.37856	0.20736	2.47136e-23	0.210526	0.466731	0.256205	3.25209e-13	0.231782
istr-1	chrV	+	12699446	12699848	12699269	12699848	145	698	1178	1753	0.160454	0.377916	0.217462	1.67897e-25	0.20354	0.448104	0.244564	2.9023e-12	0.231013
etr-1	chrII	+	168048	168174	168048	168548	45	633	211	505	0.0890052	0.333333	0.244328	6.00585e-17	0.0371622	0.253602	0.21644	1.31215e-15	0.230384
tag-273	chrIV	-	14488293	14489579	14487972	14489579	5726	7	537	141	1	0.831915	0.168085	2.02222e-87	0.991003	0.701923	0.289079	1.14832e-37	0.228582
T23E7.2	chrX	+	17679670	17679921	17678773	17679921	3012	7221	535	519	0.316372	0.588235	0.271864	5.38434e-39	0.227933	0.40305	0.175118	3.17141e-14	0.223491
lev-11	chrI	-	14622744	14622827	14622512	14622827	704	613	2673	5015	0.520728	0.368421	0.152307	5.28319e-19	0.57622	0.300553	0.275666	9.91656e-22	0.213987
mvk-1	chrIII	-	6125647	6127037	6126805	6127037	55	1093	1539	4363	0.0461049	0.268343	0.222238	5.25135e-43	0.0500963	0.250595	0.200498	7.1973e-30	0.211368
Y17G7B.20	chrII	-	11978923	11979282	11978923	11979047	514	1184	2728	2679	0.337363	0.496911	0.159549	6.88502e-17	0.26269	0.511537	0.248847	1.49537e-36	0.204198
unc-96	chrX	-	612385	612707	611616	612707	42	3918	149	513	0.0121729	0.247845	0.235672	1.75803e-75	0.00296736	0.171717	0.16875	5.03222e-21	0.202211
unc-96	chrX	-	611616	612354	611616	612707	38	3918	142	513	0.0109689	0.231278	0.220309	8.98146e-70	0.00296736	0.18408	0.181112	7.08444e-23	0.20071
Y17G7B.20	chrII	-	11979105	11979282	11978923	11979282	1044	514	2428	2728	0.611884	0.465532	0.146352	8.65747e-13	0.730117	0.475619	0.254499	6.17836e-37	0.200425
efhd-1	chrII	+	14184279	14187861	14187807	14187861	1264	14	307	80	0.982313	0.80117	0.181143	2.14279e-16	0.998158	0.787037	0.211121	6.45797e-26	0.196132
C06A1.2	chrII	+	10571006	10571820	10571489	10571820	2961	553	12926	6325	0.836066	0.677824	0.158241	2.19935e-71	0.871716	0.639901	0.231814	1.11523e-34	0.195028
