# Supplementary material for: Neuron-specific repression of alternative splicing by the conserved CELF protein UNC-75 in Caenorhabditis elegans
Source: Genetics. 2025 Mar 10;229(4):iyaf025. doi: 10.1093/genetics/iyaf025 (PMC12005262; doi:10.1093/genetics/iyaf025)
Supplement: iyaf025_Supplementary_Data [file iyaf025_supplementary_data.zip › Table_S2_GENETICS-2024-307490.xlsx]

## Sheet: Sheet1
Table S2: A list of strains used in this study and their genotypes
Strain ID	Genotype
JAC 936	smg-1(r861) I; csbEx208[ Prgef-1::zoo1 :: tbb-2_3'UTR ]
JAC 937	smg-1(r861) I; csbEx209[ Prgef-1::zoo1 site[3a]:: tbb-2_3'UTR ]
JAC 938	smg-1(r861) I; csbEx210[ Prgef-1::zoo1 site[3b]:: tbb-2_3'UTR ]
JAC 939	smg-1(r861) I; csbEx211[ Prgef-1::zoo1 site[3a & 3b]:: tbb-2_3'UTR ]
JAC1484	smg-1(r861) I; csbEx212[ Pmyo-3::zoo1 ::tbb-2_3'UTR ]
JAC1486	smg-1(r861) I; csbEx214[ Prgef-1::zoo1 site[1 & 2]::tbb-2_3'UTR ]
JAC1487	smg-1(r861) I; csbEx215[ Prgef-1::zoo1 site[1]::tbb-2_3'UTR ]
JAC1488	smg-1(r861) I; csbEx216[ Prgef-1::zoo1 site[2]::tbb-2_3'UTR ]
JAC1489	smg-1(r861) I; csbEx217[ Prgef-1::zoo1 [Intron 1 Deletion]::tbb-2_3'UTR ]
JAC1490	smg-1(r861) I; csbEx218[ Prgef-1::zoo1 [Intron 2 Deletion]::tbb-2_3'UTR ]
JAC1491	smg-1(r861) I; csbEx219[ Prgef-1::zoo1 [Intron 1&2 Deletion]::tbb-2_3'UTR ]
JAC1492	smg-1(r861) I; csbEx220[ Pmyo-3::zoo1 [Intron 1&2 Deletion]::tbb-2_3'UTR ]
JAC1493	smg-1(r861) I; csbEx221[ Prgef-1::unc16 Native Reporter:: unc-54_3'UTR ]
JAC1603	smg-1(r861) I; csbEx226[ Prgef-1::unc16 [UNC-75 motif mut]:: unc-54_3'UTR ]
JAC1494	smg-1(r861) I; csbEx222[ Prgef-1:: [unc-75 + 7 motif]:: unc-54_3'UTR ]
JAC1495	smg-1(r861) I; csbEx223[ Prgef-1:: [unc-75 + 1 motif] :: unc-54_3'UTR ]
JAC1496	smg-1(r861) I; csbEx224[ Prgef-1:: [unc-75 + 3 motif]:: unc-54_3'UTR ]
JAC1497	smg-1(r861) I; csbEx225[ Prgef-1:: [unc-75 + 5 motif]:: unc-54_3'UTR ]
JAC1602	smg-1(r861) I unc-75(csb20) I
