# Supplementary material for: Neuron-specific repression of alternative splicing by the conserved CELF protein UNC-75 in Caenorhabditis elegans
Source: Genetics. 2025 Mar 10;229(4):iyaf025. doi: 10.1093/genetics/iyaf025 (PMC12005262; doi:10.1093/genetics/iyaf025)
Supplement: iyaf025_Supplementary_Data [file iyaf025_supplementary_data.zip › Table_S3_GENETICS-2024-307490.xlsx]

## Sheet: Legend
Supplemental Table ##: List of primers used in this study

## Sheet: Primers
Table S3: A list of primers used in this study
Primer ID	Description	Sequence
zoo-1 reporter cloning and RT-PCR primers
oPP1	zoo-1 F	TCTCAACAATTTTTAGCCGGTACCaccATGAAACTTGCTGAAAACGGAAACCAAA
oPP2	zoo-1 R	CTCTGTCGGTTGGACTCGTTCCTCA
oPP36	Zoo-1 F1	AGGCCTAGGTTAAGCTTCAG
oPP37	Zoo-1 F2	AATATACGCAGGTACAGAATTTGAA
oPP57	Prgef minigene sequencing	CAATTCATGTGTGCGTGTGCCC
oPP60	Pges minigene sequencing	TCTGCGTCTTACAGTTTCAGGC
oPP61	Zoo1 R	GTGAGTCATCGTCCAGAAGCTG
oPP62	Zoo1 gBlock	GTATCTTTCAGCTTCTGGACGATGACTCACTCTATCAGGATGCCCGTCTGGCTAACGAGATAGCGAATGCCAGGTTACGAGAAGAAGCGAAACTTCGTGAGGAACGAGTcCAACCGACAGAGATCCGAGGTGTTGTGTTGTGCTTTGATTGTAGAATTTTCAAAAAGCTGGAGCTTAGACTCAGGCTTGGGCTTAGGCTTAGGCTTAAGCTTATGCTTTGGCTTAGGCTTGGCGTCAGAGGCGAGCGTTAGCTCGCCACTGATTAATCATCGGAATTGGACATCATCAGAGTGATTATATTCATCAAAGGTCCCACTTTACTGGAGGGTTAATTTGATCGATATAAAATTCCTATCTCATGTAAAGAAAGGTTCGAATTCTGTACCTATGAATGCTGCC…
oPP69	zoo1 F RTPCR	TATGCCAAGACCTCAACATCAT
oPP156	FwdZoo1Unc75 Site 3a mut neurons	GACAGAGATCCGAGGTGccGTGTTGTGCTTTGATTGTAGAATTTT
oPP157	RevZoo1Unc75 Site 3a mut neurons	AAAATTCTACAATCAAAGCACAACACggCACCTCGGATCTCTGTC
oPP158	FwdZoo1Unc75 Site 3b mut neurons	GACAGAGATCCGAGGTGTTGTGccGTGCTTTGATTGTAGAATTTT
oPP159	RevZoo1Unc75 Site 3b mut neurons	AAAATTCTACAATCAAAGCACggCACAACACCTCGGATCTCTGTC
oPP160	FwdZoo1Unc75 Site 3a & 3b mut neurons	GACAGAGATCCGAGGTGccGTGccGTGCTTTGATTGTAGAATTTT
oPP161	RevZoo1Unc75 Site 3a & 3b mut neurons	AAAATTCTACAATCAAAGCACggCACggCACCTCGGATCTCTGTC
oPP234	zoo - Int1 deletion Rev	CTGAAAGATACACAACGGAGTTACAACATAAGTCTATTTTCTAATCATACATTATATTAC
oPP235	zoo - Int1 deletion Fwd	TATGTTGTAACTCCGTTGTGTATCTTT
oPP236	zoo - Int2 deletion Rev	CTGGAATGGGAAAAGAGTTAGATGACTATGAAATTCTACAATCAAAGCACAACACA
oPP237	zoo - Int2 deletion Fwd	CATAGTCATCTAACTCTTTTCCCATTC
oPP269	Zoo1 conserved cis mutants [1, 2, 3a, 3b mut] Gblock	AAAATAATTTTCAAAATGGTTCAGCCTAGATCccGGTTTTTTccTCATTTTCTATATGccGTAACTCCGccGTGTATCTTTCAGCTTCTGGACGATGACTCACTCTATCAGGATGCCCGTCTGGCTAACGAGATAGCGAATGCCAGGTTACGAGAAGAAGCGAAACTTCGTGAGGAACGAGTcCAACCGACAGAGATCCGAGGTGTTGTGTTGTGCTTTGATTGTAGAATTTTCAAAAAGCTGGAGCTTAGACTCAGGCTTGGGCTTAGGCTTAGGCTTAAGCccATGCccTGGCTTAGGCTTGGCGTCAGAGGCGAGCGTTA
oPP270	Zoo1_revPrimer1	TCTAGGCTGAACCATTTTGAAAATTAT
oPP271	Zoo1_fwdPrimer1	GCTTAGGCTTGGCGTCA
oPP283	zoo1 [2 mut neurons] fwd	CATTTTCTATATGCCGTAACTCCGCCGTGTATCTTTCAGCTTCTGGACGATG
oPP284	zoo1 [2 mut neurons] rev	CTGAAAGATACACggCGGAGTTACggCATATAGAAAATGAAAAAAAAACCAAGATCTAGG
oPP285	zoo1 [1 mut neurons] fwd	CAGCCTAGATCccGGTTTTTTccTCATTTTCTATATGTTGTAACTCCGTTGTGTATC
oPP286	zoo1 [1 mut neurons] rev	ATATAGAAAATGAggAAAAAACCggGATCTAGGCTGAACCATTTTGAAAATTATTTTTTA
unc-16 reporter cloning primers
oPP264	gBlock to create downstream fragment - UNC75 + 1 motif	ATTGATTCCACTGGAGAAATTGAAAAAAGGTGTTGTGTGATCCGCAGAGACATGGTTTCAAATTGGTCGTTTTTTAAGTTTCTTTACAAACGAAAAATCTCACTATTTGGTTCTAGTCGTATAATTCTTAGTTTTATGATTTTCATCCACAAACTTTCAATTTAATTCAAATTTCCATAACTGTCCAATTTTCTTTTAAAAAACTGATTTTAAATGATTCAGTTTCTGCTTCTGCACTTCTATATGCTCAATCGGTTCTGTCTCTTATAACTCAATTCAAATTTTTTCAGAAGATCCATTACCTCCACCTGCAAACCGCCCGGGTGGTCGTGCAGCTCTTCCACCACACATTCGTTAAGATCTACGTACTTCTGAGTCCAATTACTCTTCAA
oPP265	gBlock to create downstream fragment - UNC75 + 7 motif	CACTGGAGAAATTGAAAAAAGGTGATCCGCTGTTGTGAGAGACATGGTTTCAAATTGGTCGTTTTTTAAGTTTCTTTACAAACGAAAAATCTCACTATTTGGTTCTAGTCGTATAATTCTTAGTTTTATGATTTTCATCCACAAACTTTCAATTTAATTCAAATTTCCATAACTGTCCAATTTTCTTTTAAAAAACTGATTTTAAATGATTCAGTTTCTGCTTCTGCACTTCTATATGCTCAATCGGTTCTGTCTCTTATAACTCAATTCAAATTTTTTCAGAAGATCCATTACCTCCACCTGCAAACCGCCCGGGTGGTCGTGCAGCTCTTCCACCACACATTCGTTAAGATCTACGTACTTCTGAGTCCAATTACTCTTCAA
oPP267	unc16 exon 16 - UNC75 + 1 motif (rev)	TTTTCAATTTCTCCAGTGGAATCAAT
oPP268	unc16 exon 16 - UNC75 + 7 motif (rev)	CACCTTTTTTCAATTTCTCCAGTG
oPP273	unc16 exon 16 - UNC75 + 3 motif (rev)	ATGTCTCTGCGGACACAACATCACCTTTTTTCAATTTCTCCAGTGGAATCAATT
oPP274	unc16 exon 16 - UNC75 + 3 motif (fwd)	AAAAAGGTGATGTTGTGTCCGCAGAGACATGGTTTCAAATTGGTCGTTTTTTAAGT
oPP275	unc16 exon 16 - UNC75 + 5 motif (rev)	CATGTCTCTGCGCACAACAGATCACCTTTTTTCAATTTCTCCAGTGGAATCAATT
oPP276	unc16 exon 16 - UNC75 + 5 motif (fwd)	AAAAGGTGATCTGTTGTGCGCAGAGACATGGTTTCAAATTGGTCGTTTTTTAAGTTTC
oPP293	unc16_unc75Mut fwd	ATGGTTTCAAATTGGTGccGTGTCGTTTTTTAAGTTTCTTTACAAACGAAAAATCTCACT
oPP294	unc16_unc75Mut rev	TAAAAAACGACACggCACCAATTTGAAACCATGTCTCTGCGGATCACCT
GFP::UNC-75 cloning primers
oNS14	forward primer to amplify/insert GFP::linker ORF	ATCATCggtaccATGAGTAAAGGAGAAGAACTTTTCAC
oNS15	reverse primer to amplify/insert GFP::linker ORF	ATCATCgctagcAGATCCTCCTCCTCCTTTGTATAGTTCATCCATGCCAT
