# Supplementary material for: Neuron-specific repression of alternative splicing by the conserved CELF protein UNC-75 in Caenorhabditis elegans
Source: Genetics. 2025 Mar 10;229(4):iyaf025. doi: 10.1093/genetics/iyaf025 (PMC12005262; doi:10.1093/genetics/iyaf025)
Supplement: iyaf025_Supplementary_Data [file iyaf025_supplementary_data.zip › Table_S4_GENETICS-2024-307490.xlsx]

## Sheet: Legend
Supplemental Table ##: List of plasmids and C. elegans strains used in this study.

## Sheet: plasmids and strains
Table S4: A list of plasmids used in this study
plasmid ID	Plasmid alias	Description
p-PP1	[Pregf:: zoo-1 :: tbb2]	zoo-1 two-colour splicing reporter under rgef-1 promoter (expressed in neuronal cells) monitoring inclusion of exon 9
p-PP2	[Pmyo:: zoo-1 :: tbb2]	zoo-1 two-colour splicing reporter under myo-1 promoter (expressed in muscle cells) monitoring inclusion of exon 9
p-PP3	[Pregf:: zoo-1 [3a] :: tbb2]	Neuronal zoo-1 two-colour splicing reporter with mutations disrupting the UNC-75 consensus sequence closest to the 5′ splice site
p-PP4	[Pregf:: zoo-1 [3b] :: tbb2]	Neuronal zoo-1 two-colour splicing reporter with mutations disrupting the UNC-75 consensus sequence second closest to the 5′ splice site
p-PP5	[Pregf:: zoo-1 [3a] [3b] :: tbb2]	Neuronal zoo-1 two-colour splicing reporter with mutations disrupting both UNC-75 consensus sequences overlapping the 5′ splice site
p-PP6	[Pmyo:: zoo-1 [3a] [3b] :: tbb2]	Muscle zoo-1 two-colour splicing reporter with mutations disrupting both UNC-75 consensus sequences overlapping the 5′ splice site
p-PP7	[Pregf:: zoo-1 [1] [2] :: tbb2]	Neuronal zoo-1 two-colour splicing reporter with mutations disrupting two UNC-75 conseus sequences in the upstream intron and one in the downstream intron
p-PP8	[Pregf:: zoo-1 [1] :: tbb2	Neuronal zoo-1 two-colour splicing reporter with mutations disrupting the cis element furthest upstream from the 3′ splice site
p-PP9	[Pregf:: zoo-1 [2] :: tbb2]	Neuronal zoo-1 two-colour splicing reporter with mutations disrupting the cis element closest to the 3′ splice site in the upstream intron
p-PP10	[Pregf:: zoo-1 [Int1] :: tbb2]	Neuronal zoo-1 two-colour splicing reporter with a large deletion of the upstream intron (with the exception of 30 nucleotides at each splice site)
p-PP11	[Pregf:: zoo-1 [Int2] :: tbb2]	Neuronal zoo-1 two-colour splicing reporter with a large deletion of the downstream intron (with the exception of 30 nucleotides at each splice site)
p-PP12	[Pregf:: zoo-1 [Both Int] :: tbb2]	Neuronal zoo-1 two-colour splicing reporter with a deletion of both introns (with the exception of 30 nucleotides at each splice site)
p-PP13	[Pmyo:: zoo-1 [Both Int] :: tbb2]	Muscle zoo-1 two-colour splicing reporter with a deletion of both introns (with the exception of 30 nucleotides at each splice site)
p-PP14	[Pregf:: unc-16 exon16 :: tbb2]	unc-16 two-colour splicing reporter under rgef-1 promoter (expressed in neuronal cells) monitoring inclucsion of exon 16
p-PP15	[Pregf:: unc-16 exon16 [7nt shift] :: tbb2]	unc-16 two-colour splicing reporter with mutations moving the UNC-75 consensus sequence seven nucleotides downstream of the 5′ splice site
p-PP16	[Pregf:: unc-16 exon16 [5nt shift] :: tbb2]	unc-16 two-colour splicing reporter with mutations moving the UNC-75 consensus sequence five nucleotides downstream of the 5′ splice site
p-PP17	[Pregf:: unc-16 exon16 [3nt shift] :: tbb2]	unc-16 two-colour splicing reporter with mutations moving the UNC-75 consensus sequence three nucleotides downstream of the 5′ splice site
p-PP18	[Pregf:: unc-16 exon16 [1nt shift] :: tbb2]	unc-16 two-colour splicing reporter with mutations moving the UNC-75 consensus sequence one nucleotide downstream of the 5′ splice site
p-PP19	[Pregf:: unc-16 exon16 mutant :: tbb2]	unc-16 two-colour splicing reporter with mutations disrupting the UNC-75 and EXC-7 consensus sequences
